# Supplementary material for: Novel 3′ Proximal Replication Elements in Umbravirus Genomes
Source: Viruses. 2022 Nov 23;14(12):2615. doi: 10.3390/v14122615 (PMC9780821; doi:10.3390/v14122615)
Supplement: Supplementary file 1 [file viruses-14-02615-s001.zip]

Archive with 1 entries (1 files):
- viruses-2027345-supplementary.pdf
